# Supplementary material for: Glycosyl Coumarins as Selective Inhibitors of Tumor-Associated Carbonic Anhydrase IX and XII: Synthesis, Structure–Activity Relationships, and Molecular Modeling
Source: Int J Mol Sci. 2026 Apr 20;27(8):3659. doi: 10.3390/ijms27083659 (PMC13116586; doi:10.3390/ijms27083659)
Supplement: Supplementary file 1 [file ijms-27-03659-s001.zip]

Archive with 2 entries (1 files):
- ijms-4250527-supplementary/
- ijms-4250527-supplementary/final_supplementary_information.pdf
